# Supplementary material for: Surface Charge Affects the Intracellular Fate and Clearance Dynamics of CdSe/ZnS Quantum Dots in Macrophages
Source: Nanomaterials (Basel). 2025 Aug 3;15(15):1189. doi: 10.3390/nano15151189 (PMC12348891; doi:10.3390/nano15151189)
Supplement: Supplementary file 1 [file nanomaterials-15-01189-s001.zip]

Archive with 1 entries (1 files):
- nanomaterials-3753271-supplementary.pdf
